# Supplementary material for: Iron homeostasis in a mouse model of thalassemia intermedia is altered between adolescence and adulthood
Source: PeerJ. 2020 Mar 19;8:e8802. doi: 10.7717/peerj.8802 (PMC7085893; doi:10.7717/peerj.8802)
Supplement: Supplemental Information 1 [file peerj-08-8802-s001.csv]

Figure 3 The expression of genes involved in hemogobin biosynthesis and degradation in the spleen of thalassemic mice
			delta Ct
TfR1 mRNA expression in the spleen	Average mActb Cq	Averag mTfrc Cq	Cq mTfrc - Cq mActb
WT 6-7 weeks old	20.39	28.85	8.45
	19.93	28.32	8.39
	20.24	30.29	10.06
	19.10	29.09	9.99
	19.64	26.67	7.03
BKO 6-7 weeks old	20.61	25.22	4.61
	20.63	24.98	4.35
	21.25	25.30	4.05
	21.30	26.43	5.13
	20.92	25.05	4.13
WT 16-20 weeks old	22.48	33.36	10.88
	21.57	32.68	11.12
	25.06	33.50	8.44
	20.19	29.67	9.48
	20.69	31.79	11.09
BKO 16-20 weeks old	20.10	23.76	3.66
	20.80	24.57	3.77
	20.34	24.32	3.98
	20.82	25.29	4.46
	21.29	25.14	3.85
			delta Ct
Mfrn1 mRNA expression in the spleen	Average mActb Cq	Averag mSlc25a37 Cq	Cq mSlc25a37 - Cq mActb
WT 6-7 weeks old	20.39	28.92	8.53
	19.93	29.44	9.51
	20.24	29.90	9.66
	19.10	28.85	9.75
	19.64	26.52	6.88
BKO 6-7 weeks old	20.61	24.49	3.88
	20.63	23.90	3.27
	21.25	25.00	3.76
	21.30	25.55	4.25
	20.92	24.45	3.53
WT 16-20 weeks ol,d	22.41	33.34	10.93
	21.64	33.91	12.27
	25.33	36.16	10.83
	20.28	31.02	10.74
	20.70	32.51	11.80
BKO 16-20 weeks old	20.10	24.34	4.24
	20.80	25.18	4.37
	20.34	25.23	4.89
	20.82	26.11	5.29
	21.29	25.73	4.43
			delta Ct
Alas2 mRNA expression in the spleen	Average mActb Cq	Averag mAlas2 Cq	Cq mAlas2 - Cq mActb
WT 6-7 weeks old	20.39	25.98	5.58
	19.93	25.37	5.44
	20.24	26.65	6.41
	19.10	25.29	6.19
	19.64	23.92	4.28
BKO 6-7 weeks old	20.61	22.97	2.36
	20.63	22.64	2.01
	21.25	22.71	1.47
	21.30	24.02	2.72
	20.92	22.17	1.25
WT 16-20 weeks old	22.41	29.37	6.96
	21.64	29.02	7.38
	20.28	26.41	6.13
	20.70	29.29	8.58
BKO 16-20 weeks old	20.10	23.24	3.14
	20.80	23.96	3.15
	20.34	22.60	2.26
	20.82	23.23	2.40
	21.29	23.18	1.89
			delta Ct
HO-1 mRNA expression in the spleen	Average mActb Cq	Averag mHmox1 Cq	Cq mHmox1 - Cq mActb
WT 6-7 weeks old	20.39	28.03	7.63
	19.93	27.19	7.26
	20.24	27.65	7.41
	19.10	26.17	7.07
	19.64	26.23	6.60
BKO 6-7 weeks old	20.61	25.25	4.64
	20.63	25.44	4.81
	21.25	26.09	4.84
	21.30	26.18	4.88
	20.92	24.86	3.94
WT 16-20 weeks old	22.41	31.98	9.57
	21.64	31.27	9.63
	20.28	29.27	9.00
	20.70	29.01	8.30
BKO 16-20 weeks old	20.10	24.62	4.51
	20.80	25.56	4.76
	20.34	25.19	4.85
	20.82	25.42	4.60
	21.29	25.61	4.32
