# Supplementary material for: Iron homeostasis in a mouse model of thalassemia intermedia is altered between adolescence and adulthood
Source: PeerJ. 2020 Mar 19;8:e8802. doi: 10.7717/peerj.8802 (PMC7085893; doi:10.7717/peerj.8802)
Supplement: Supplemental Information 2 [file peerj-08-8802-s002.csv]

Figure4 The expression of hepcidin and upstream regulators of hepcidin in thalassemic mice
			delta Ct
Hepcidin mRNA expression in the liver	Average mActb Cq	Averag mHamp Cq	Cq mHamp - Cq mActb
WT 6-7 weeks old	23.07	19.69	-3.38
	22.90	19.03	-3.86
	22.67	19.16	-3.51
	22.76	21.11	-1.65
	23.32	19.51	-3.81
BKO 6-7 weeks old	23.11	20.36	-2.75
	22.49	19.04	-3.45
	22.68	21.05	-1.63
	22.68	18.83	-3.85
	22.81	18.58	-4.23
WT 16-20 weeks old	22.83	19.79	-3.04
	22.63	20.56	-2.06
	22.20	17.75	-4.45
	23.10	19.37	-3.72
	22.77	18.75	-4.02
BKO 16-20 weeks old	22.40	15.41	-6.99
	22.15	17.08	-5.06
	22.88	17.40	-5.48
	23.85	18.31	-5.53
	23.11	17.51	-5.60
Hepcidin/liver iron content	delta Ct hepcidin	liver iron content (nmole/mg tissue)	Delta Ct hepcidin/liver iron
WT 6-7 weeks old	-3.38	1.63	-2.07
	-3.86	1.81	-2.13
	-3.51	3.37	-1.04
	-1.65	2.85	-0.58
	-3.81	1.83	-2.09
BKO 6-7 weeks old	-2.75	11.98	-0.23
	-3.45	12.84	-0.27
	-1.63	5.00	-0.33
	-3.85	5.19	-0.74
	-4.23	10.22	-0.41
WT 16-20 weeks old	-3.04	2.45	-1.24
	-2.06	2.24	-0.92
	-4.45	2.26	-1.97
	-3.72	1.73	-2.15
	-4.02	0.94	-4.26
BKO 16-20 weeks old	-6.99	10.41	-0.67
	-5.06	5.77	-0.88
	-5.48	10.85	-0.51
	-5.53	8.61	-0.64
	-5.60	7.98	-0.70
			delta Ct
Bmp6 mRNA expression in the liver	Average mActb Cq	Averag mBmp6 Cq	Cq mBmp6 - Cq mActb
WT 6-7 weeks old	23.07	30.59	7.52
	22.90	30.67	7.78
	22.67	30.71	8.04
	22.76	31.19	8.43
	23.32	30.96	7.64
BKO 6-7 weeks old	23.11	29.95	6.84
	22.49	28.58	6.09
	22.68	29.21	6.53
	22.68	29.61	6.93
	22.81	29.38	6.57
WT 16-20 weeks old	22.90	30.05	7.15
	22.82	30.33	7.51
	22.80	30.17	7.37
	22.83	30.57	7.74
	22.56	31.02	8.47
BKO 16-20 weeks old	22.93	29.84	6.91
	22.72	29.36	6.64
	22.91	28.92	6.01
	23.22	29.20	5.97
	22.89	28.69	5.80
			delta Ct
Gdf15 mRNA expression in the spleen	Average mActb Cq	Averag mGdf15 Cq	Cq mGdf15 - Cq mActb
WT 6-7 weeks old	20.39	33.94	13.54
	19.93	31.99	12.06
	20.24	32.70	12.46
	19.10	30.78	11.68
	19.64	31.69	12.05
BKO 6-7 weeks old	20.61	30.94	10.33
	20.63	29.22	8.59
	21.25	30.56	9.31
	21.30	33.06	11.75
	20.92	31.57	10.65
WT 16-20 weeks old	22.05	33.61	11.56
	21.71	33.03	11.31
	25.12	37.69	12.56
	20.43	33.08	12.65
	20.03	32.67	12.64
BKO 16-20 weeks old	19.87	30.61	10.75
	20.41	31.87	11.46
	20.48	31.09	10.61
	20.51	30.98	10.47
	20.93	31.14	10.20
			delta Ct
Twsg1 mRNA expression in the spleen	Average mActb Cq	Averag mTwsg1 Cq	Cq mTwsg1 - Cq mActb
WT 6-7 weeks old	20.39	34.04	13.65
	19.93	33.25	13.32
	20.24	34.26	14.02
	19.10	32.44	13.34
	19.64	32.38	12.75
BKO 6-7 weeks old	20.61	32.30	11.69
	20.63	31.46	10.83
	21.25	32.35	11.10
	21.30	33.25	11.94
	20.92	32.21	11.29
WT 16-20 weeks old	22.05	34.76	12.70
	21.71	34.51	12.79
	25.12	37.30	12.18
	20.43	32.75	12.33
	20.03	34.40	14.37
BKO 16-20 weeks old	19.87	31.07	11.21
	20.41	31.38	10.98
	20.48	31.34	10.86
	20.51	31.88	11.37
	20.93	32.10	11.16
			delta Ct
Erfe mRNA expression in the spleen	Average mActb Cq	Averag mFam132b Cq	Cq mFam132b - Cq mActb
WT 6-7 weeks old	20.39	34.41	14.02
	19.93	33.59	13.66
	20.24	34.80	14.56
	19.10	33.44	14.34
	19.64	31.58	11.95
BKO 6-7 weeks old	20.61	29.35	8.74
	20.63	28.34	7.71
	21.25	29.50	8.25
	21.30	30.88	9.57
	20.92	29.36	8.44
WT 16-20 weeks old	22.05	35.24	13.19
	21.71	35.06	13.35
	20.43	34.28	13.86
	20.03	34.06	14.03
BKO 16-20 weeks old	19.87	30.59	10.72
	20.41	30.02	9.62
	20.48	30.08	9.60
	20.51	30.75	10.24
	20.93	30.23	9.30
