# Supplementary material for: Iron homeostasis in a mouse model of thalassemia intermedia is altered between adolescence and adulthood
Source: PeerJ. 2020 Mar 19;8:e8802. doi: 10.7717/peerj.8802 (PMC7085893; doi:10.7717/peerj.8802)
Supplement: Supplemental Information 3 [file peerj-08-8802-s003.csv]

Figure5 The expression of major liver and spleen iron transporters in thalassemic mice
			delta Ct
DMT1 mRNA expression in the liver	Average mActb Cq	Averag mSlc11a2 Cq	Cq mSlc11a2 - Cq mActb
WT 6-7 weeks old	23.07	29.71	6.64
	22.90	29.70	6.81
	22.67	29.45	6.78
	22.76	28.30	5.54
	23.32	29.07	5.75
BKO 6-7 weeks old	23.11	29.25	6.14
	22.49	28.99	6.50
	22.68	29.00	6.32
	22.68	28.25	5.57
	22.81	27.56	4.75
WT 16-20 weeks old	22.83	30.18	7.35
	22.63	29.54	6.91
	22.20	28.61	6.41
	23.10	29.38	6.28
	22.77	29.31	6.55
BKO 16-20 weeks old	22.40	27.41	5.01
	22.15	29.11	6.96
	22.88	29.61	6.73
	23.85	30.21	6.36
	23.11	29.93	6.82
			delta Ct
Ferroportin mRNA expression in the liver	Average mActb Cq	Averag mSlc40a1 Cq	Cq mSlc40a1 - Cq mActb
WT 6-7 weeks old	23.07	26.29	3.22
	22.90	26.12	3.22
	22.67	25.73	3.07
	22.76	26.15	3.39
	23.32	26.08	2.76
BKO 6-7 weeks old	23.11	25.72	2.62
	22.49	24.33	1.84
	22.68	24.74	2.06
	22.68	25.13	2.45
	22.81	25.21	2.40
WT 16-20 weeks old	22.83	26.20	3.37
	22.63	25.71	3.09
	22.20	24.86	2.66
	23.10	26.11	3.01
	22.77	25.91	3.14
BKO 16-20 weeks old	22.40	23.86	1.46
	22.15	24.06	1.91
	22.88	24.53	1.65
	23.85	25.60	1.75
	23.11	24.51	1.40
			delta Ct
DMT1 mRNA expression in the spleen	Average mActb Cq	Averag mSlc11a2 Cq	Cq mSlc11a2 - Cq mActb
WT 6-7 weeks old	20.39	29.78	9.38
	19.93	29.25	9.32
	20.24	30.27	10.03
	19.10	29.43	10.33
	19.64	27.91	8.27
BKO 6-7 weeks old	20.61	27.10	6.49
	20.63	26.16	5.53
	21.25	27.50	6.25
	21.30	28.04	6.74
	20.92	27.50	6.58
WT 16-20 weeks old	22.05	32.62	10.57
	21.71	31.46	9.75
	25.12	32.05	6.93
	20.43	29.99	9.57
	20.03	30.78	10.75
BKO 16-20 weeks old	19.87	24.96	5.09
	20.41	26.14	5.74
	20.48	26.84	6.36
	20.51	27.24	6.74
	20.93	26.66	5.73
			delta Ct
Ferroportin mRNA expression in the spleen	Average mActb Cq	Averag mSlc40a1 Cq	Cq mSlc40a1 - Cq mActb
WT 6-7 weeks old	20.39	24.91	4.51
	19.93	23.62	3.69
	20.24	25.06	4.83
	19.10	23.83	4.73
	19.64	23.18	3.55
BKO 6-7 weeks old	20.61	23.36	2.75
	20.63	23.50	2.87
	21.25	23.98	2.74
	21.30	24.31	3.01
	20.92	23.52	2.60
WT 16-20 weeks old	22.05	26.33	4.28
	21.71	26.87	5.16
	25.12	29.03	3.91
	20.43	25.26	4.83
	20.03	25.47	5.44
BKO 16-20 weeks old	19.87	21.38	1.51
	20.41	22.36	1.95
	20.48	23.17	2.69
	20.51	23.16	2.65
	20.93	23.55	2.62
