# Supplementary material for: Iron homeostasis in a mouse model of thalassemia intermedia is altered between adolescence and adulthood
Source: PeerJ. 2020 Mar 19;8:e8802. doi: 10.7717/peerj.8802 (PMC7085893; doi:10.7717/peerj.8802)
Supplement: Supplemental Information 4 [file peerj-08-8802-s004.csv]

Figure6 The expression of major duodenal iron transport machineries in thalassemic mice
			delta Ct
Dcytb mRNA expression in the duodenum	Average mActb Cq	Averag mDcytb Cq	Cq mDcytb - Cq mActb
WT 6-7 weeks old	19.59	26.42	6.83
	20.13	28.16	8.03
	20.49	29.69	9.21
	20.35	27.11	6.76
	20.22	26.80	6.57
BKO 6-7 weeks old	20.49	25.79	5.30
	20.99	25.63	4.64
	20.17	26.42	6.25
	20.25	25.45	5.20
	20.30	25.59	5.29
WT 16-20 weeks old	20.90	30.32	9.42
	21.41	32.25	10.84
	20.29	28.26	7.97
	19.53	28.40	8.87
	19.21	28.36	9.15
BKO 16-20 weeks old	19.07	26.97	7.91
	19.79	29.43	9.64
	19.66	28.16	8.50
	19.50	26.76	7.26
	19.79	26.64	6.86
			delta Ct
DMT1 mRNA expression in the duodenum	Average mActb Cq	Averag mSlc11a2 Cq	Cq mSlc11a2 - Cq mActb
WT 6-7 weeks old	19.59	25.71	6.12
	20.13	26.16	6.03
	20.49	27.35	6.87
	20.35	25.31	4.96
	20.22	25.86	5.64
BKO 6-7 weeks old	20.49	25.44	4.95
	20.99	25.44	4.45
	20.17	24.57	4.40
	20.25	24.26	4.00
	20.30	25.20	4.90
WT 16-20 weeks old	20.90	29.22	8.32
	21.41	29.57	8.16
	20.29	26.38	6.09
	19.53	26.13	6.60
	19.21	27.34	8.13
BKO 16-20 weeks old	19.07	26.16	7.09
	19.79	27.52	7.74
	19.66	26.70	7.04
	19.50	26.19	6.70
	19.79	26.16	6.37
			delta Ct
Ferroportin mRNA expression in the duodenum	Average mActb Cq	Averag mSlc40a1 Cq	Cq mSlc40a1 - Cq mActb
WT 6-7 weeks old	19.59	22.83	3.24
	20.13	24.24	4.11
	20.49	25.58	5.10
	20.35	23.23	2.88
	20.22	22.37	2.15
BKO 6-7 weeks old	20.49	22.44	1.95
	20.99	23.03	2.04
	20.17	22.78	2.62
	20.25	22.59	2.34
	20.30	22.35	2.05
WT 16-20 weeks old	20.90	24.20	3.30
	21.41	25.47	4.06
	20.29	21.94	1.65
	19.53	21.19	1.66
	19.21	21.97	2.77
BKO 16-20 weeks old	19.07	21.50	2.44
	19.79	23.10	3.31
	19.66	22.78	3.12
	19.50	21.91	2.41
	19.79	21.90	2.11
