# Supplementary material for: Iron homeostasis in a mouse model of thalassemia intermedia is altered between adolescence and adulthood
Source: PeerJ. 2020 Mar 19;8:e8802. doi: 10.7717/peerj.8802 (PMC7085893; doi:10.7717/peerj.8802)
Supplement: Supplemental Information 5 [file peerj-08-8802-s005.csv]

Table2 Hematological data and iron parameters of male WT and thalassemic mice at different age ranges
	RBC count (10^6/ul)	Hemoglobin(g/dL)	Hematocrit(%)	MCV(fL)	MCH(pg)	MCHC(g/dL)	RDW(%)	Serum iron(uM)	Liver non-heme iron (nmole/mg wet weight)	Spleen non-heme iron (nmole/mg wet weight)
WT 6-7 weeks	7.23	9.70	38.30	52.80	13.40	25.40	21.10	53.03	1.63	5.79
	6.46	10.60	35.40	54.90	16.40	29.90	20.20	61.53	1.81	6.29
	6.51	10.30	39.20	60.20	15.80	26.30	27.10	59.29	3.37	5.95
	6.52	11.20	36.20	55.50	17.20	30.90	19.90	50.79	2.85	4.54
	4.53	7.40	28.00	61.90	16.30	26.40	26.80	41.39	1.83	4.31
WT 16-20 weeks	9.08	14.90	45.40	49.90	16.40	32.80	12.90	24.38	2.45	7.23
	9.19	15.00	45.90	49.90	16.30	32.70	12.70	16.72	2.24	6.38
	9.58	15.30	47.50	49.50	16.00	32.20	12.90	17.79	2.26	8.34
	7.56	11.80	39.30	52.00	15.60	30.10	12.90	14.21	1.73	8.86
	9.13	14.90	45.20	49.50	16.30	32.90	13.00	19.22	0.94	6.70
BKO 6-7 weeks	5.36	6.60	24.10	45.10	12.30	27.30	36.90	46.76	11.98	18.69
	3.26	6.40	17.00	52.20	19.60	37.60	23.90	48.55	12.84	15.72
	5.61	6.50	25.20	44.90	11.60	25.80	38.20	49.45	5.00	23.43
	4.80	6.10	20.90	43.60	12.70	29.10	37.10	36.92	5.19	19.96
	5.73	6.70	26.40	46.10	11.70	25.40	37.00	40.50	10.22	17.04
BKO 16-20 weeks	2.64	3.10	11.70	44.30	11.70	26.50	37.30	32.01	10.41	53.40
	3.86	4.20	14.50	37.60	10.90	29.00	31.00	22.09	5.77	50.09
	4.71	8.10	22.30	47.30	17.20	36.30	18.70	18.51	10.85	47.25
	5.97	6.40	23.40	39.10	10.70	27.40	27.40	17.43	8.61	76.71
	6.20	6.60	24.00	38.70	10.70	27.50	22.00	12.42	7.98	68.64
