# Supplementary material for: Iron homeostasis in a mouse model of thalassemia intermedia is altered between adolescence and adulthood
Source: PeerJ. 2020 Mar 19;8:e8802. doi: 10.7717/peerj.8802 (PMC7085893; doi:10.7717/peerj.8802)
Supplement: Supplemental Information 6 [file peerj-08-8802-s006.csv]

Table4 Mononuclear cells infiltration and hematopoietic cells score in the liver of male WT and thalassemic mice at different age ranges
											AVR. Score	Gr.AVR Score
WT 6-7 weeks	0	0	0	0	1	0	0	0	0	0	0.1
	0	0	0	0	0	0	0	0	0	1	0.1
	0	0	0	0	1	0	1	0	0	0	0.2
	0	0	0	0	0	0	0	1	0	0	0.1
	1	0	0	0	0	0	0	0	0	0	0.1	0.12
WT 16-20 weeks	0	0	0	0	0	0	1	0	0	0	0.1
	0	0	0	0	0	0	0	0	0	0	0
	0	0	0	0	0	0	0	0	0	0	0
	1	1	0	0	0	1	1	1	1	1	0.7
	0	0	0	0	0	0	0	0	0	0	0	0.16
BKO 6-7 weeks	3	2	3	1	2	3	1	2	3	1	2.1
	2	2	1	1	2	2	2	1	2	2	1.7
	3	3	2	3	2	1	2	2	0	0	1.8
	2	2	3	1	1	3	2	0	3	3	2
	3	1	3	2	2	1	2	1	0	2	1.7	1.86
BKO 16-20weeks	4	3	4	3	2	3	1	3	2	3	2.8
	4	3	4	1	3	2	2	3	2	1	2.5
	2	3	3	3	2	4	4	3	2	2	2.8
	4	3	2	4	4	3	2	4	4	3	3.3
	3	3	4	3	4	4	4	2	4	1	3.2	2.92
